# Supplementary material for: PGC-1α Suppresses the Activation of TGF-β/Smad Signaling via Targeting TGFβRI Downregulation by let-7b/c Upregulation
Source: Int J Mol Sci. 2019 Oct 14;20(20):5084. doi: 10.3390/ijms20205084 (PMC6829475; doi:10.3390/ijms20205084)
Supplement: Supplementary file 1 [file ijms-20-05084-s001.zip]

Archive with 1 entries (1 files):
- ijms-596913-SI.pptx
